# Supplementary material for: On some squat lobsters from India (Decapoda, Anomura, Munididae), with description of a new species of Paramunida Baba, 1988
Source: Zookeys. 2020 Sep 3;965:17–36. doi: 10.3897/zookeys.965.55213 (PMC7483394; doi:10.3897/zookeys.965.55213)
Supplement: XML Treatment for Agononida prolixa [file zookeys.965.55213-treatment1.xml]

<!DOCTYPE tp:taxon-treatment
  PUBLIC "-//TaxonX//DTD Taxonomic Treatment Publishing DTD v0 20100105//EN" "tax-treatment-NSO.dtd">
<tp:taxon-treatment xmlns:tp="http://www.plazi.org/taxpub"><tp:treatment-meta><kwd-group><label>Taxon classification</label><kwd><named-content xmlns:xlink="http://www.w3.org/1999/xlink" content-type="kingdom">Animalia</named-content></kwd><kwd><named-content xmlns:xlink="http://www.w3.org/1999/xlink" content-type="order">Decapoda</named-content></kwd><kwd><named-content xmlns:xlink="http://www.w3.org/1999/xlink" content-type="family"> Munididae</named-content></kwd></kwd-group><mixed-citation publication-type="journal"><person-group><name><surname>Macpherson</surname><given-names>Enrique</given-names></name><name><surname>Chan</surname><given-names>Tin-Yam</given-names></name><name><surname>Kumar</surname><given-names>Appukuttannair Biju</given-names></name><name><surname>Rodríguez-Flores</surname><given-names>Paula C.</given-names></name></person-group><article-title>On some squat lobsters from India (<tp:taxon-name><tp:taxon-name-part taxon-name-part-type="order">Decapoda</tp:taxon-name-part></tp:taxon-name>, <tp:taxon-name><tp:taxon-name-part taxon-name-part-type="infraorder">Anomura</tp:taxon-name-part></tp:taxon-name>, <tp:taxon-name><tp:taxon-name-part taxon-name-part-type="family">Munididae</tp:taxon-name-part></tp:taxon-name>), with description of a new species of <italic><tp:taxon-name><tp:taxon-name-part taxon-name-part-type="genus" reg="Paramunida">Paramunida</tp:taxon-name-part></tp:taxon-name></italic> Baba, 1988</article-title><source>Zookeys</source><day>03</day><month>9</month><year>2020</year><volume>965</volume><fpage>17</fpage><lpage>36</lpage><pub-id pub-id-type="doi">10.3897/zookeys.965.55213</pub-id></mixed-citation></tp:treatment-meta><tp:nomenclature><tp:taxon-name><object-id xmlns:xlink="http://www.w3.org/1999/xlink" content-type="arpha" xlink:type="simple">AE6C86F7-00F8-5FDC-80D8-4364899D03F1</object-id>
              <tp:taxon-name-part taxon-name-part-type="genus" reg="Agononida">Agononida</tp:taxon-name-part>
              <tp:taxon-name-part taxon-name-part-type="species" reg="prolixa">prolixa</tp:taxon-name-part>
            </tp:taxon-name><tp:taxon-authority>(Alcock, 1894)</tp:taxon-authority><xref ref-type="fig" rid="F2">Figure 2</xref><tp:nomenclature-citation-list><tp:nomenclature-citation><tp:taxon-name>
                  <tp:taxon-name-part taxon-name-part-type="genus" reg="Munida">Munida</tp:taxon-name-part> <tp:taxon-name-part taxon-name-part-type="species" reg="squamosa">squamosa</tp:taxon-name-part> <tp:taxon-name-part taxon-name-part-type="infraspecific-rank">var.</tp:taxon-name-part> <tp:taxon-name-part taxon-name-part-type="variety" reg="prolixa">prolixa</tp:taxon-name-part></tp:taxon-name><comment><xref ref-type="bibr" rid="B4">Alcock 1894</xref>: 322.–<xref ref-type="bibr" rid="B6">Alcock and Anderson 1894</xref>: 166; <xref ref-type="bibr" rid="B7">Alcock and Anderson 1895</xref>: pl. 13, fig. 3; <xref ref-type="bibr" rid="B5">Alcock 1901</xref>: 244; <xref ref-type="bibr" rid="B23">Doflein and Balss 1913</xref>: 142; <xref ref-type="bibr" rid="B51">Rao 1974</xref>: 302, fig. 1a–c; <xref ref-type="bibr" rid="B38">Macpherson 1993b</xref>: 425.</comment></tp:nomenclature-citation><tp:nomenclature-citation><tp:taxon-name>
                  <tp:taxon-name-part taxon-name-part-type="genus" reg="Agononida">Agononida</tp:taxon-name-part> <tp:taxon-name-part taxon-name-part-type="species" reg="prolixa">prolixa</tp:taxon-name-part></tp:taxon-name><comment>.–<xref ref-type="bibr" rid="B2">Ahyong and Poore 2004</xref>: 14; <xref ref-type="bibr" rid="B14">Baba 2005</xref>: 236; <xref ref-type="bibr" rid="B16">Baba et al. 2008</xref>: 51.</comment></tp:nomenclature-citation></tp:nomenclature-citation-list></tp:nomenclature><tp:treatment-sec sec-type="material" id="SECID0EOTAE"><title>Material examined.</title><p>Male (<abbrev xmlns:xlink="http://www.w3.org/1999/xlink" xlink:title="postorbital carapace length" id="ABBRID0EUTAE" xlink:type="simple">CL</abbrev> 16.3 mm), Andaman Islands (<named-content xmlns:xlink="http://www.w3.org/1999/xlink" content-type="dwc:verbatimCoordinates" xlink:type="simple"><named-content content-type="geo-json" specific-use="{&#34;type&#34;:&#34;Point&#34;,&#34;coordinates&#34;:[92.742778,9.572500]}" id="NCID0E2TAE" xlink:type="simple">09°34'21"N, 92°43'94"E</named-content></named-content>; depth 320 m), deepsea trawler, 10 December 2016, K.K. Bineesh leg. (<abbrev xmlns:xlink="http://www.w3.org/1999/xlink" content-type="institution" xlink:title="Department of Aquatic Biology and Fisheries, University of Kerala, Thiruvananthapuram, Kerala, India" id="ABBRID0EAUAE" xlink:type="simple">DABFUK</abbrev>/AR-AN-118).</p><fig id="F2" position="float" orientation="portrait"><object-id xmlns:xlink="http://www.w3.org/1999/xlink" content-type="doi" xlink:type="simple">10.3897/zookeys.965.55213.figure2</object-id><object-id xmlns:xlink="http://www.w3.org/1999/xlink" content-type="arpha" xlink:type="simple">659BB718-E7F2-52F0-A455-F4363387FBE0</object-id><label>Figure 2.</label><caption><p><italic><tp:taxon-name><tp:taxon-name-part taxon-name-part-type="genus" reg="Agononida">Agononida</tp:taxon-name-part> <tp:taxon-name-part taxon-name-part-type="species" reg="prolixa">prolixa</tp:taxon-name-part></tp:taxon-name></italic> (Alcock, 1894), male (<abbrev xmlns:xlink="http://www.w3.org/1999/xlink" xlink:title="postorbital carapace length" id="ABBRID0EYUAE" xlink:type="simple">CL</abbrev> 16.3 mm) (<abbrev xmlns:xlink="http://www.w3.org/1999/xlink" content-type="institution" xlink:title="Department of Aquatic Biology and Fisheries, University of Kerala, Thiruvananthapuram, Kerala, India" id="ABBRID0E3UAE" xlink:type="simple">DABFUK</abbrev>/AR-AN-118). <bold>A</bold> Carapace and pleonal tergites 2–4, dorsal <bold>B</bold> sternal plastron <bold>C</bold> cephalic region, showing left antennular and antennal peduncles, ventral <bold>D</bold> right <abbrev xmlns:xlink="http://www.w3.org/1999/xlink" xlink:title="maxilliped 3" id="ABBRID0EJVAE" xlink:type="simple">Mxp3</abbrev>, lateral <bold>E</bold> right <abbrev xmlns:xlink="http://www.w3.org/1999/xlink" xlink:title="pereopod 1" id="ABBRID0EPVAE" xlink:type="simple">P1</abbrev>, merus and carpus, lateral <bold>F</bold> right <abbrev xmlns:xlink="http://www.w3.org/1999/xlink" xlink:title="pereopod 1" id="ABBRID0EVVAE" xlink:type="simple">P1</abbrev>, propodus and dactylus, lateral <bold>G</bold> right <abbrev xmlns:xlink="http://www.w3.org/1999/xlink" xlink:title="pereopod 2" id="ABBRID0E2VAE" xlink:type="simple">P2</abbrev>, merus, lateral <bold>H</bold> right <abbrev xmlns:xlink="http://www.w3.org/1999/xlink" xlink:title="pereopod 3" id="ABBRID0EBWAE" xlink:type="simple">P3</abbrev>, merus, lateral <bold>I</bold> right <abbrev xmlns:xlink="http://www.w3.org/1999/xlink" xlink:title="pereopod 4" id="ABBRID0EHWAE" xlink:type="simple">P4</abbrev>, merus, lateral <bold>J</bold> right <abbrev xmlns:xlink="http://www.w3.org/1999/xlink" xlink:title="pereopod 2" id="ABBRID0ENWAE" xlink:type="simple">P2</abbrev>, carpus to dactylus, lateral <bold>K</bold> right <abbrev xmlns:xlink="http://www.w3.org/1999/xlink" xlink:title="pereopod 3" id="ABBRID0ETWAE" xlink:type="simple">P3</abbrev>, carpus to dactylus, lateral <bold>L</bold> right <abbrev xmlns:xlink="http://www.w3.org/1999/xlink" xlink:title="pereopod 4" id="ABBRID0EZWAE" xlink:type="simple">P4</abbrev>, carpus to dactylus, lateral <bold>M</bold> right <abbrev xmlns:xlink="http://www.w3.org/1999/xlink" xlink:title="pereopod 2" id="ABBRID0E6WAE" xlink:type="simple">P2</abbrev>, dactylus, lateral. Scale bars: 4.0 mm (<bold>A, B, E–L</bold>); 2.0 mm (<bold>C, D, M</bold>).</p></caption><graphic xmlns:xlink="http://www.w3.org/1999/xlink" xlink:href="zookeys-965-017-g002.jpg" position="float" orientation="portrait" xlink:type="simple" id="oo_449170.jpg"><uri content-type="original_file" xlink:type="simple">https://binary.pensoft.net/fig/449170</uri></graphic></fig></tp:treatment-sec><tp:treatment-sec sec-type="description" id="SECID0EMXAE"><title>Description.</title><p><bold><italic>Carapace</italic></bold>: slightly wider than long. Transverse ridges usually granular, mostly interrupted, with dense, very short, non-iridescent setae; few iridescent setae along lateral margins of carapace. Main transverse striae on posterior part of carapace interrupted in cardiac region. Two epigastric, two postcervical, and one median cardiac spine. Posterior margin with two median spines. Upper orbital margins excavated; lower orbital margins visible dorsally, mesially with spatulate, distally acute process. Lateral margins slightly convex. Anterolateral spine strong, at anterolateral angle, overreaching level of sinus between rostrum and supraocular spines. Second marginal spine anterior to cervical groove well developed. Branchial margins with three spines. Rostrum spiniform, barely half as long as remaining carapace, dorsally convex, distally directed downwards. Supraocular spines slightly thicker than rostral spine, exceeding midlength of rostrum and not reaching end of corneas, slightly divergent, dorsally convex, directed slightly upwards.</p><p><bold><italic>Thoracic sternum</italic></bold>: 0.7× wider than long, sternites with numerous striae. Sternite 3 with median shallow notch, 2.7× wider than long. Sternite 4 0.3× wider than long, with anterior part narrower than sternite 3.</p><p><bold><italic>Pleon</italic></bold>: tergites 2–4 with seven or eight, five, and four spines, respectively, on anterior ridge; tergite 4 with median spine on posterior ridge.</p><p><bold><italic>Eye</italic></bold>: large; maximum corneal diameter 0.3–0.4 distance between bases of anterolateral spines.</p><p><bold><italic>Antennule</italic></bold>: article 1 (distal spines excluded) about one-third <abbrev xmlns:xlink="http://www.w3.org/1999/xlink" xlink:title="postorbital carapace length" id="ABBRID0ETYAE" xlink:type="simple">CL</abbrev>, slightly overreaching cornea, with two distal spines, mesial spine clearly shorter than lateral spine; two spines on lateral margin, proximal one small, located at midlength of article, distal one long, not overreaching distolateral spine.</p><p><bold><italic>Antenna</italic></bold>: article 1 with one distal spine on mesial margin, reaching end of article 2; article 2 with minute distomesial spine, distolateral angle unarmed; article 3 with long distomesial spine, slightly exceeding article 4.</p><p><bold><italic><abbrev xmlns:xlink="http://www.w3.org/1999/xlink" xlink:title="maxilliped 3" id="ABBRID0EDZAE" xlink:type="simple">Mxp3</abbrev></italic></bold>: ischium about twice length of merus measured along dorsal margin, distoventrally bearing long spine; merus with one strong median spine on flexor margin; extensor margin unarmed.</p><p><bold><italic><abbrev xmlns:xlink="http://www.w3.org/1999/xlink" xlink:title="pereopod 1" id="ABBRID0ENZAE" xlink:type="simple">P1</abbrev></italic></bold>: long, subequal, squamous, 4× <abbrev xmlns:xlink="http://www.w3.org/1999/xlink" xlink:title="postorbital carapace length" id="ABBRID0ESZAE" xlink:type="simple">CL</abbrev>, with few plumose setae and few scattered iridescent setae on mesial borders of articles. Merus 1.8× <abbrev xmlns:xlink="http://www.w3.org/1999/xlink" xlink:title="postorbital carapace length" id="ABBRID0EWZAE" xlink:type="simple">CL</abbrev>, 2.6× as long as carpus, with few dorsal and mesial spines. Carpus 0.6× length of palm, nearly 4× as long as broad, with few spines along mesial and dorsal sides. Palm about 7× longer than broad, with few minute dorsal spines. Fingers 0.7× length of palm, unarmed.</p><p><bold><italic><abbrev xmlns:xlink="http://www.w3.org/1999/xlink" xlink:title="pereopod 2" id="ABBRID0E6ZAE" xlink:type="simple">P2</abbrev></italic>–<italic>4</italic></bold>: moderately long, slender, with numerous plumose setae and few iridescent non-plumose setae along extensor margin of articles. <abbrev xmlns:xlink="http://www.w3.org/1999/xlink" xlink:title="pereopod 2" id="ABBRID0EF1AE" xlink:type="simple">P2</abbrev> length 3× <abbrev xmlns:xlink="http://www.w3.org/1999/xlink" xlink:title="postorbital carapace length" id="ABBRID0EJ1AE" xlink:type="simple">CL</abbrev>. Meri slightly shorter posteriorly; <abbrev xmlns:xlink="http://www.w3.org/1999/xlink" xlink:title="pereopod 2" id="ABBRID0EN1AE" xlink:type="simple">P2</abbrev> merus as long as <abbrev xmlns:xlink="http://www.w3.org/1999/xlink" xlink:title="postorbital carapace length" id="ABBRID0ER1AE" xlink:type="simple">CL</abbrev>, nearly 8× as long as broad, 1.2× longer than <abbrev xmlns:xlink="http://www.w3.org/1999/xlink" xlink:title="pereopod 2" id="ABBRID0EV1AE" xlink:type="simple">P2</abbrev> propodus; <abbrev xmlns:xlink="http://www.w3.org/1999/xlink" xlink:title="pereopod 3" id="ABBRID0EZ1AE" xlink:type="simple">P3</abbrev> merus 8× longer than broad, 1.2× longer than <abbrev xmlns:xlink="http://www.w3.org/1999/xlink" xlink:title="pereopod 3" id="ABBRID0E41AE" xlink:type="simple">P3</abbrev> propodus; <abbrev xmlns:xlink="http://www.w3.org/1999/xlink" xlink:title="pereopod 4" id="ABBRID0EB2AE" xlink:type="simple">P4</abbrev> merus 7.5× as long as broad, 1.2× longer than <abbrev xmlns:xlink="http://www.w3.org/1999/xlink" xlink:title="pereopod 4" id="ABBRID0EF2AE" xlink:type="simple">P4</abbrev> propodus. Extensor margins of <abbrev xmlns:xlink="http://www.w3.org/1999/xlink" xlink:title="pereopod 2" id="ABBRID0EJ2AE" xlink:type="simple">P2</abbrev>–4 meri with row of six to eight proximally diminishing spines; flexor margins with one strong distal spine followed proximally by several spines and eminences; lateral sides unarmed. Carpi with three or four spines on extensor margin of <abbrev xmlns:xlink="http://www.w3.org/1999/xlink" xlink:title="pereopod 2" id="ABBRID0EN2AE" xlink:type="simple">P2</abbrev>–4; lateral surface unarmed; flexor margin with distal spine. Propodi 11× as long as broad; extensor margin unarmed; flexor margin with 8–10 slender movable spines on <abbrev xmlns:xlink="http://www.w3.org/1999/xlink" xlink:title="pereopod 2" id="ABBRID0ER2AE" xlink:type="simple">P2</abbrev>–4, distal end without fixed spine. Dactyli slender, laterally with longitudinal ridge, 0.5× length of propodi; flexor margin with 12–14 movable spinules, distal half unarmed.</p></tp:treatment-sec><tp:treatment-sec sec-type="remarks" id="SECID0EV2AE"><title>Remarks.</title><p><italic><tp:taxon-name><tp:taxon-name-part taxon-name-part-type="genus" reg="Agononida">Agononida</tp:taxon-name-part> <tp:taxon-name-part taxon-name-part-type="species" reg="prolixa">prolixa</tp:taxon-name-part></tp:taxon-name></italic> was originally described as <tp:taxon-name><tp:taxon-name-part taxon-name-part-type="genus" reg="Munida">Munida</tp:taxon-name-part> <tp:taxon-name-part taxon-name-part-type="species" reg="squamosa">squamosa</tp:taxon-name-part> <tp:taxon-name-part taxon-name-part-type="infraspecific-rank">var.</tp:taxon-name-part> <tp:taxon-name-part taxon-name-part-type="variety" reg="prolixa">prolixa</tp:taxon-name-part></tp:taxon-name> by <xref ref-type="bibr" rid="B4">Alcock (1894)</xref> based on the specimens collected by the ‘Investigator’ (Station 115; <named-content xmlns:xlink="http://www.w3.org/1999/xlink" content-type="dwc:verbatimCoordinates" xlink:type="simple"><named-content content-type="geo-json" specific-use="{&#34;type&#34;:&#34;Point&#34;,&#34;coordinates&#34;:[92.768333,11.527778]}" id="NCID0E53AE" xlink:type="simple">11°31'40"N, 92°46'6"E</named-content></named-content>; depth, 344–406 m) from the Andaman Sea (<xref ref-type="bibr" rid="B11">Anonymous 1914</xref>). It was subsequently found in the Gulf of Mannar, the Andaman Sea, the Arabian Sea off the coast of Sri Lanka, and south-west of Nicobar Islands (<xref ref-type="bibr" rid="B6">Alcock and Anderson 1894</xref>; <xref ref-type="bibr" rid="B5">Alcock 1901</xref>; <xref ref-type="bibr" rid="B23">Doflein and Balss 1913</xref>). More recently, the species was recorded near Kollam (= Quilon), south-western India at depths of 220–360 m (<xref ref-type="bibr" rid="B51">Rao 1974</xref>). The variety described by <xref ref-type="bibr" rid="B4">Alcock (1894)</xref> was raised to the rank of species by <xref ref-type="bibr" rid="B2">Ahyong and Poore (2004)</xref>, which was subsequently followed by <xref ref-type="bibr" rid="B14">Baba (2005)</xref> and <xref ref-type="bibr" rid="B16">Baba et al. (2008)</xref>. <italic><tp:taxon-name><tp:taxon-name-part taxon-name-part-type="genus" reg="Agononida">Agononida</tp:taxon-name-part> <tp:taxon-name-part taxon-name-part-type="species" reg="prolixa">prolixa</tp:taxon-name-part></tp:taxon-name></italic> was figured by <xref ref-type="bibr" rid="B7">Alcock and Anderson (1895)</xref>, and its antennule, antenna, and male pleopod by <xref ref-type="bibr" rid="B51">Rao (1974)</xref>. We here redescribe the species and illustrate its additional body parts for clarifying its taxonomy.</p><p><italic><tp:taxon-name><tp:taxon-name-part taxon-name-part-type="genus" reg="Agononida">Agononida</tp:taxon-name-part> <tp:taxon-name-part taxon-name-part-type="species" reg="prolixa">prolixa</tp:taxon-name-part></tp:taxon-name></italic> belongs to the group of species that have the carapace without protogastric spines, the lateral branchial margin with three spines, the pleonal tergite 4 armed with a spine on the posterior transverse ridge, and the antennal peduncle article 1 with a moderate-sized process that does not overreach article 4. The closest relatives of <italic><tp:taxon-name><tp:taxon-name-part taxon-name-part-type="genus" reg="Agononida">A.</tp:taxon-name-part> <tp:taxon-name-part taxon-name-part-type="species" reg="prolixa">prolixa</tp:taxon-name-part></tp:taxon-name></italic> are <italic><tp:taxon-name><tp:taxon-name-part taxon-name-part-type="genus" reg="Agononida">A.</tp:taxon-name-part> <tp:taxon-name-part taxon-name-part-type="species" reg="isabelensis">isabelensis</tp:taxon-name-part></tp:taxon-name></italic> Cabezas, Macpherson &amp; Machordom, 2009, from the Solomon Islands and Papua New Guinea (<xref ref-type="bibr" rid="B19">Cabezas et al. 2009</xref>; <xref ref-type="bibr" rid="B44">Macpherson et al. 2020</xref>), and <italic><tp:taxon-name><tp:taxon-name-part taxon-name-part-type="genus" reg="Agononida">A.</tp:taxon-name-part> <tp:taxon-name-part taxon-name-part-type="species" reg="nielbrucei">nielbrucei</tp:taxon-name-part></tp:taxon-name></italic> Vereshchaka, 2005, from New Zealand and the Norfolk Ridge (<xref ref-type="bibr" rid="B64">Vereshchaka 2005</xref>; <xref ref-type="bibr" rid="B1">Ahyong 2007</xref>). <italic><tp:taxon-name><tp:taxon-name-part taxon-name-part-type="genus" reg="Agononida">Agononida</tp:taxon-name-part> <tp:taxon-name-part taxon-name-part-type="species" reg="prolixa">prolixa</tp:taxon-name-part></tp:taxon-name></italic> is easily distinguished from <italic><tp:taxon-name><tp:taxon-name-part taxon-name-part-type="genus" reg="Agononida">A.</tp:taxon-name-part> <tp:taxon-name-part taxon-name-part-type="species" reg="isabelensis">isabelensis</tp:taxon-name-part></tp:taxon-name></italic> by the presence of a pair of median spines directly anterior to the posterior margin of the carapace, whereas these spines are absent <italic><tp:taxon-name><tp:taxon-name-part taxon-name-part-type="genus" reg="Agononida">A.</tp:taxon-name-part> <tp:taxon-name-part taxon-name-part-type="species" reg="isabelensis">isabelensis</tp:taxon-name-part></tp:taxon-name></italic>. Differences with <italic><tp:taxon-name><tp:taxon-name-part taxon-name-part-type="genus" reg="Agononida">A.</tp:taxon-name-part> <tp:taxon-name-part taxon-name-part-type="species" reg="prolixa">prolixa</tp:taxon-name-part></tp:taxon-name></italic> and <italic><tp:taxon-name><tp:taxon-name-part taxon-name-part-type="genus" reg="Agononida">A.</tp:taxon-name-part> <tp:taxon-name-part taxon-name-part-type="species" reg="nielbrucei">nielbrucei</tp:taxon-name-part></tp:taxon-name></italic> include the following:</p><list list-type="bullet"><list-item><p>In A. nielbrucei, the dorsal surface of the carapace has one branchiocardiac spine behind the postcervical spine on each side, and a second cardiac spine behind the median large spine. These spines are absent in A. prolixa.</p></list-item><list-item><p>The distomesial spine of the antennular article 1 is larger than the distolateral spine in A. nielbrucei while it is shorter in A. prolixa.</p></list-item></list></tp:treatment-sec><tp:treatment-sec sec-type="distribution" id="SECID0ECEAG"><title>Distribution.</title><p>Indian Ocean: Arabian Sea (off Kollam, southwestern India); Gulf of Mannar (off Sri Lanka); and Andaman Sea (Andaman and Nicobar Islands). Depth: 220–752 m.</p></tp:treatment-sec><ref-list><ref id="B4"><mixed-citation xmlns:xlink="http://www.w3.org/1999/xlink" xlink:type="simple"><person-group><name name-style="western"><surname>Alcock</surname><given-names>A</given-names></name></person-group> (<year>1894</year>) Natural history notes from H.M. Royal Indian Marine Survey Steamer ‘Investigator’, commander R.F. Hoskin, R.N., commanding. – Series II, No. 1. On the results of deep-sea dredging during the season of 1890–91 (concluded). Annals and Magazine of Natural History (Series 6) 13: 321–334. <ext-link xlink:type="simple" ext-link-type="doi" xlink:href="10.1080/00222939408677721">https://doi.org/10.1080/00222939408677721</ext-link></mixed-citation></ref><ref id="B6"><mixed-citation xmlns:xlink="http://www.w3.org/1999/xlink" xlink:type="simple"><person-group><name name-style="western"><surname>Alcock</surname><given-names>A</given-names></name><name name-style="western"><surname>Anderson</surname><given-names>ARS</given-names></name></person-group> (<year>1894</year>) Natural history notes from H.M. Royal Indian Marine Survey Steamer ‘Investigator’, commander C.F. Oldham, R.N., commanding. – Series II, No. 14. An account of a recent collection of deep-sea <tp:taxon-name><tp:taxon-name-part taxon-name-part-type="subphylum">Crustacea</tp:taxon-name-part></tp:taxon-name> from the Bay of Bengal and Laccadive Sea. Journal of the Asiatic Society of Bengal (Series 2) (Natural History) 63: 141–185. [pl. 9]</mixed-citation></ref><ref id="B7"><mixed-citation xmlns:xlink="http://www.w3.org/1999/xlink" xlink:type="simple"><person-group><name name-style="western"><surname>Alcock</surname><given-names>A</given-names></name><name name-style="western"><surname>Anderson</surname><given-names>ARS</given-names></name></person-group> (<year>1895</year>) <tp:taxon-name><tp:taxon-name-part taxon-name-part-type="subphylum">Crustacea</tp:taxon-name-part></tp:taxon-name>, Part III. Illustrations of the Zoology of the Royal Indian Marine Surveying Steamer Investigator, under the Command of Commander A. Carpenter, R.N., D.S.O., of the Late Commander R.F. Hoskyn, R.N., and of Commander C.F. Oldham. Trustees of the Indian Museum, Calcutta. [pls 9–15]</mixed-citation></ref><ref id="B5"><mixed-citation xmlns:xlink="http://www.w3.org/1999/xlink" xlink:type="simple"><person-group><name name-style="western"><surname>Alcock</surname><given-names>A</given-names></name></person-group> (<year>1901</year>) <source>A descriptive catalogue of the Indian deep-sea <tp:taxon-name><tp:taxon-name-part taxon-name-part-type="subphylum">Crustacea</tp:taxon-name-part></tp:taxon-name><tp:taxon-name><tp:taxon-name-part taxon-name-part-type="order">Decapoda</tp:taxon-name-part></tp:taxon-name> Macrura and Anomala, in the Indian Museum. Being a revised account of the deep-sea species collected by the Royal Indian Marine Survey Ship Investigator.</source><publisher-name>Trustees of the Indian Museum</publisher-name>, <publisher-loc>Calcutta</publisher-loc>, <size units="page">286 pp</size>. [3 pls] <ext-link xlink:type="simple" ext-link-type="doi" xlink:href="10.5962/bhl.title.30840">https://doi.org/10.5962/bhl.title.30840</ext-link></mixed-citation></ref><ref id="B23"><mixed-citation xmlns:xlink="http://www.w3.org/1999/xlink" xlink:type="simple"><person-group><name name-style="western"><surname>Doflein</surname><given-names>F</given-names></name><name name-style="western"><surname>Balss</surname><given-names>H</given-names></name></person-group> (<year>1913</year>) Die Galatheiden der Deutschen Tiefsee-Expedition. Wissenschaftliche Ergebnisse der Deutschen Tiefsee-Expedition auf dem Dampfer “Valdivia” 1898–1899, 20: 125–184. [pls 12–17] <ext-link xlink:type="simple" ext-link-type="doi" xlink:href="10.5962/bhl.title.11455">https://doi.org/10.5962/bhl.title.11455</ext-link></mixed-citation></ref><ref id="B51"><mixed-citation xmlns:xlink="http://www.w3.org/1999/xlink" xlink:type="simple"><person-group><name name-style="western"><surname>Rao</surname><given-names>PV</given-names></name></person-group> (<year>1974</year>) <article-title>On three species of deep-sea galatheid crustaceans from the south-west coast of India.</article-title><source>Journal of the Marine Biological Association of India</source><volume>16</volume>: <fpage>302</fpage>–<lpage>306</lpage>.</mixed-citation></ref><ref id="B38"><mixed-citation xmlns:xlink="http://www.w3.org/1999/xlink" xlink:type="simple"><person-group><name name-style="western"><surname>Macpherson</surname><given-names>E</given-names></name></person-group> (<year>1993b</year>) <article-title><tp:taxon-name><tp:taxon-name-part taxon-name-part-type="subphylum">Crustacea</tp:taxon-name-part></tp:taxon-name><tp:taxon-name><tp:taxon-name-part taxon-name-part-type="order">Decapoda</tp:taxon-name-part></tp:taxon-name>: species of the genus <italic><tp:taxon-name><tp:taxon-name-part taxon-name-part-type="genus">Munida</tp:taxon-name-part></tp:taxon-name></italic> Leach, 1820 (<tp:taxon-name><tp:taxon-name-part taxon-name-part-type="family">Galatheidae</tp:taxon-name-part></tp:taxon-name>) collected during the MUSORSTOM and CORINDON cruises in the Philippines and Indonesia.</article-title> In: <person-group><name name-style="western"><surname>Crosnier</surname><given-names>A</given-names></name></person-group> (<role>Ed.</role>) <issue-title>Résultats des Campagnes MUSORSTOM, volume 10.</issue-title><source>Mémoires du Muséum National d’Histoire Naturelle, Paris</source><volume>156</volume>: <fpage>421</fpage>–<lpage>442</lpage>.</mixed-citation></ref><ref id="B2"><mixed-citation xmlns:xlink="http://www.w3.org/1999/xlink" xlink:type="simple"><person-group><name name-style="western"><surname>Ahyong</surname><given-names>ST</given-names></name><name name-style="western"><surname>Poore</surname><given-names>GCB</given-names></name></person-group> (<year>2004</year>) <article-title>Deep-water <tp:taxon-name><tp:taxon-name-part taxon-name-part-type="family">Galatheidae</tp:taxon-name-part></tp:taxon-name> (<tp:taxon-name><tp:taxon-name-part taxon-name-part-type="subphylum">Crustacea</tp:taxon-name-part></tp:taxon-name>: <tp:taxon-name><tp:taxon-name-part taxon-name-part-type="order">Decapoda</tp:taxon-name-part></tp:taxon-name>: <tp:taxon-name><tp:taxon-name-part taxon-name-part-type="infraorder">Anomura</tp:taxon-name-part></tp:taxon-name>) from southern and eastern Australia.</article-title><source>Zootaxa</source><volume>472</volume>: <fpage>3</fpage>–<lpage>76</lpage>. <ext-link xlink:type="simple" ext-link-type="doi" xlink:href="10.11646/zootaxa.472.1.1">https://doi.org/10.11646/zootaxa.472.1.1</ext-link></mixed-citation></ref><ref id="B14"><mixed-citation xmlns:xlink="http://www.w3.org/1999/xlink" xlink:type="simple"><person-group><name name-style="western"><surname>Baba</surname><given-names>K</given-names></name></person-group> (<year>2005</year>) <article-title>Deep-sea chirostylid and galatheid crustaceans (<tp:taxon-name><tp:taxon-name-part taxon-name-part-type="order">Decapoda</tp:taxon-name-part></tp:taxon-name>: <tp:taxon-name><tp:taxon-name-part taxon-name-part-type="infraorder">Anomura</tp:taxon-name-part></tp:taxon-name>) from the Indo-West Pacific, with a list of species.</article-title><source>Galathea Reports</source><volume>20</volume>: <fpage>1</fpage>–<lpage>317</lpage>.</mixed-citation></ref><ref id="B16"><mixed-citation xmlns:xlink="http://www.w3.org/1999/xlink" xlink:type="simple"><person-group><name name-style="western"><surname>Baba</surname><given-names>K</given-names></name><name name-style="western"><surname>Macpherson</surname><given-names>E</given-names></name><name name-style="western"><surname>Poore</surname><given-names>GCB</given-names></name><name name-style="western"><surname>Ahyong</surname><given-names>ST</given-names></name><name name-style="western"><surname>Bermudez</surname><given-names>A</given-names></name><name name-style="western"><surname>Cabezas</surname><given-names>P</given-names></name><name name-style="western"><surname>Lin</surname><given-names>CW</given-names></name><name name-style="western"><surname>Nizinski</surname><given-names>M</given-names></name><name name-style="western"><surname>Rodrigues</surname><given-names>C</given-names></name><name name-style="western"><surname>Schnabel</surname><given-names>KE</given-names></name></person-group> (<year>2008</year>) <article-title>Catalogue of squat lobsters of the world (<tp:taxon-name><tp:taxon-name-part taxon-name-part-type="subphylum">Crustacea</tp:taxon-name-part></tp:taxon-name>: <tp:taxon-name><tp:taxon-name-part taxon-name-part-type="order">Decapoda</tp:taxon-name-part></tp:taxon-name>: <tp:taxon-name><tp:taxon-name-part taxon-name-part-type="infraorder">Anomura</tp:taxon-name-part></tp:taxon-name> – families <tp:taxon-name><tp:taxon-name-part taxon-name-part-type="family">Chirostylidae</tp:taxon-name-part></tp:taxon-name>, <tp:taxon-name><tp:taxon-name-part taxon-name-part-type="family">Galatheidae</tp:taxon-name-part></tp:taxon-name> and <tp:taxon-name><tp:taxon-name-part taxon-name-part-type="family">Kiwaidae</tp:taxon-name-part></tp:taxon-name>).</article-title><source>Zootaxa</source><volume>1905</volume>: <fpage>1</fpage>–<lpage>220</lpage>. <ext-link xlink:type="simple" ext-link-type="doi" xlink:href="10.11646/zootaxa.1905.1.1">https://doi.org/10.11646/zootaxa.1905.1.1</ext-link></mixed-citation></ref><ref id="B11"><mixed-citation xmlns:xlink="http://www.w3.org/1999/xlink" xlink:type="simple"><person-group><name name-style="western"><surname>Anonymous</surname></name></person-group> (<year>1914</year>) <source>Biological Collections of the Royal Indian Marine Surveying Steamer ‘Investigator’. List of Stations. 1884–1913.</source><publisher-name>Trustees of the Indian Museum</publisher-name>, <publisher-loc>Calcutta</publisher-loc>, <size units="page">33 pp</size>.</mixed-citation></ref><ref id="B19"><mixed-citation xmlns:xlink="http://www.w3.org/1999/xlink" xlink:type="simple"><person-group><name name-style="western"><surname>Cabezas</surname><given-names>P</given-names></name><name name-style="western"><surname>Macpherson</surname><given-names>E</given-names></name><name name-style="western"><surname>Machordom</surname><given-names>A</given-names></name></person-group> (<year>2009</year>) <article-title>Morphological and molecular description of new species of squat lobster (<tp:taxon-name><tp:taxon-name-part taxon-name-part-type="subphylum">Crustacea</tp:taxon-name-part></tp:taxon-name>: <tp:taxon-name><tp:taxon-name-part taxon-name-part-type="order">Decapoda</tp:taxon-name-part></tp:taxon-name>: <tp:taxon-name><tp:taxon-name-part taxon-name-part-type="family">Galatheidae</tp:taxon-name-part></tp:taxon-name>) from the Solomon and Fiji Islands (South-West Pacific).</article-title><source>Zoological Journal of the Linnean Society</source><volume>156</volume>: <fpage>465</fpage>–<lpage>493</lpage>. <ext-link xlink:type="simple" ext-link-type="doi" xlink:href="10.1111/j.1096-3642.2008.00492.x">https://doi.org/10.1111/j.1096-3642.2008.00492.x</ext-link></mixed-citation></ref><ref id="B44"><mixed-citation xmlns:xlink="http://www.w3.org/1999/xlink" xlink:type="simple"><person-group><name name-style="western"><surname>Macpherson</surname><given-names>E</given-names></name><name name-style="western"><surname>Rodríguez-Flores</surname><given-names>PC</given-names></name><name name-style="western"><surname>Machordom</surname><given-names>A</given-names></name></person-group> (<year>2020</year>) <article-title>Squat lobsters of the families <tp:taxon-name><tp:taxon-name-part taxon-name-part-type="family">Munididae</tp:taxon-name-part></tp:taxon-name> and <tp:taxon-name><tp:taxon-name-part taxon-name-part-type="family">Munidopsidae</tp:taxon-name-part></tp:taxon-name> from Papua New Guinea.</article-title> In: <person-group><name name-style="western"><surname>Corbari</surname><given-names>L</given-names></name><name name-style="western"><surname>Ahyong</surname><given-names>ST</given-names></name><name name-style="western"><surname>Chan</surname><given-names>T-Y</given-names></name></person-group> (<role>Eds</role>) <issue-title>Deep-sea crustaceans from Papua New Guinea. Tropical Deep-Sea Benthos 31.</issue-title><source>Mémoires du Muséum National d’Histoire Naturelle</source><volume>121</volume>: <fpage>11</fpage>–<lpage>120</lpage>.</mixed-citation></ref><ref id="B64"><mixed-citation xmlns:xlink="http://www.w3.org/1999/xlink" xlink:type="simple"><person-group><name name-style="western"><surname>Vereshchaka</surname><given-names>AL</given-names></name></person-group> (<year>2005</year>) <article-title>New species of <tp:taxon-name><tp:taxon-name-part taxon-name-part-type="family">Galatheidae</tp:taxon-name-part></tp:taxon-name> (<tp:taxon-name><tp:taxon-name-part taxon-name-part-type="subphylum">Crustacea</tp:taxon-name-part></tp:taxon-name>: <tp:taxon-name><tp:taxon-name-part taxon-name-part-type="infraorder">Anomura</tp:taxon-name-part></tp:taxon-name>: <tp:taxon-name><tp:taxon-name-part taxon-name-part-type="superfamily">Galatheoidea</tp:taxon-name-part></tp:taxon-name>) from volcanic seamounts off Northern New Zealand.</article-title><source>Journal of the Marine Biological Association of the United Kingdom</source><volume>85</volume>: <fpage>137</fpage>–<lpage>142</lpage>. <ext-link xlink:type="simple" ext-link-type="doi" xlink:href="10.1017/S0025315405010957h">https://doi.org/10.1017/S0025315405010957h</ext-link></mixed-citation></ref><ref id="B1"><mixed-citation xmlns:xlink="http://www.w3.org/1999/xlink" xlink:type="simple"><person-group><name name-style="western"><surname>Ahyong</surname><given-names>ST</given-names></name></person-group> (<year>2007</year>) <article-title>Decapod <tp:taxon-name><tp:taxon-name-part taxon-name-part-type="subphylum">Crustacea</tp:taxon-name-part></tp:taxon-name> collected by the NORFANZ Expedition: <tp:taxon-name><tp:taxon-name-part taxon-name-part-type="family">Galatheidae</tp:taxon-name-part></tp:taxon-name> and <tp:taxon-name><tp:taxon-name-part taxon-name-part-type="family">Polychelidae</tp:taxon-name-part></tp:taxon-name>.</article-title><source>Zootaxa</source><volume>1593</volume>: <fpage>1</fpage>–<lpage>54</lpage>.</mixed-citation></ref></ref-list></tp:taxon-treatment>
