# Supplementary material for: On some squat lobsters from India (Decapoda, Anomura, Munididae), with description of a new species of Paramunida Baba, 1988
Source: Zookeys. 2020 Sep 3;965:17–36. doi: 10.3897/zookeys.965.55213 (PMC7483394; doi:10.3897/zookeys.965.55213)
Supplement: XML Treatment for Munida compacta [file zookeys.965.55213-treatment2.xml]

<!DOCTYPE tp:taxon-treatment
  PUBLIC "-//TaxonX//DTD Taxonomic Treatment Publishing DTD v0 20100105//EN" "tax-treatment-NSO.dtd">
<tp:taxon-treatment xmlns:tp="http://www.plazi.org/taxpub"><tp:treatment-meta><kwd-group><label>Taxon classification</label><kwd><named-content xmlns:xlink="http://www.w3.org/1999/xlink" content-type="kingdom">Animalia</named-content></kwd><kwd><named-content xmlns:xlink="http://www.w3.org/1999/xlink" content-type="order">Decapoda</named-content></kwd><kwd><named-content xmlns:xlink="http://www.w3.org/1999/xlink" content-type="family"> Munididae</named-content></kwd></kwd-group><mixed-citation publication-type="journal"><person-group><name><surname>Macpherson</surname><given-names>Enrique</given-names></name><name><surname>Chan</surname><given-names>Tin-Yam</given-names></name><name><surname>Kumar</surname><given-names>Appukuttannair Biju</given-names></name><name><surname>Rodríguez-Flores</surname><given-names>Paula C.</given-names></name></person-group><article-title>On some squat lobsters from India (<tp:taxon-name><tp:taxon-name-part taxon-name-part-type="order">Decapoda</tp:taxon-name-part></tp:taxon-name>, <tp:taxon-name><tp:taxon-name-part taxon-name-part-type="infraorder">Anomura</tp:taxon-name-part></tp:taxon-name>, <tp:taxon-name><tp:taxon-name-part taxon-name-part-type="family">Munididae</tp:taxon-name-part></tp:taxon-name>), with description of a new species of <italic><tp:taxon-name><tp:taxon-name-part taxon-name-part-type="genus" reg="Paramunida">Paramunida</tp:taxon-name-part></tp:taxon-name></italic> Baba, 1988</article-title><source>Zookeys</source><day>03</day><month>9</month><year>2020</year><volume>965</volume><fpage>17</fpage><lpage>36</lpage><pub-id pub-id-type="doi">10.3897/zookeys.965.55213</pub-id></mixed-citation></tp:treatment-meta><tp:nomenclature><tp:taxon-name><object-id xmlns:xlink="http://www.w3.org/1999/xlink" content-type="arpha" xlink:type="simple">6D92581B-B33D-5AB5-B769-631DBED9A0DF</object-id>
              <tp:taxon-name-part taxon-name-part-type="genus" reg="Munida">Munida</tp:taxon-name-part>
              <tp:taxon-name-part taxon-name-part-type="species" reg="compacta">compacta</tp:taxon-name-part>
            </tp:taxon-name><tp:taxon-authority>Macpherson, 1997</tp:taxon-authority><xref ref-type="fig" rid="F3">Figure 3</xref><tp:nomenclature-citation-list><tp:nomenclature-citation><tp:taxon-name>
                  <tp:taxon-name-part taxon-name-part-type="genus" reg="Munida">Munida</tp:taxon-name-part> <tp:taxon-name-part taxon-name-part-type="species" reg="compacta">compacta</tp:taxon-name-part></tp:taxon-name><comment><xref ref-type="bibr" rid="B41">Macpherson 1997</xref>: 605, fig. 2.–<xref ref-type="bibr" rid="B14">Baba 2005</xref>: 261; <xref ref-type="bibr" rid="B16">Baba et al. 2008</xref>: 90; <xref ref-type="bibr" rid="B44">Macpherson et al. 2020</xref>: 44, figs 5C, 7A.</comment></tp:nomenclature-citation></tp:nomenclature-citation-list></tp:nomenclature><tp:treatment-sec sec-type="material" id="SECID0EYGAG"><title>Material examined.</title><p>Sakthikulangara Fishing Harbor, Kollam district, Kerala (<named-content xmlns:xlink="http://www.w3.org/1999/xlink" content-type="dwc:verbatimCoordinates" xlink:type="simple"><named-content content-type="geo-json" specific-use="{&#34;type&#34;:&#34;Point&#34;,&#34;coordinates&#34;:[76.556111,8.925000]}" id="NCID0EBHAG" xlink:type="simple">8°55'30"N, 76°33'22"E</named-content></named-content>; no depth), commercial trawler, T.-Y. Chan leg.: 14 males (<abbrev xmlns:xlink="http://www.w3.org/1999/xlink" xlink:title="postorbital carapace length" id="ABBRID0EGHAG" xlink:type="simple">CL</abbrev> 12.5–24.5 mm), 8 ovigerous females (<abbrev xmlns:xlink="http://www.w3.org/1999/xlink" xlink:title="postorbital carapace length" id="ABBRID0EKHAG" xlink:type="simple">CL</abbrev> 15.2–25.9 mm), 4 females (<abbrev xmlns:xlink="http://www.w3.org/1999/xlink" xlink:title="postorbital carapace length" id="ABBRID0EOHAG" xlink:type="simple">CL</abbrev> 12.9–25.7 mm), 20 March 2017 (<abbrev xmlns:xlink="http://www.w3.org/1999/xlink" content-type="institution" xlink:title="Department of Aquatic Biology and Fisheries, University of Kerala, Thiruvananthapuram, Kerala, India" id="ABBRID0ESHAG" xlink:type="simple">DABFUK</abbrev>/AR-AN-119–121); 1 male (<abbrev xmlns:xlink="http://www.w3.org/1999/xlink" xlink:title="postorbital carapace length" id="ABBRID0EXHAG" xlink:type="simple">CL</abbrev> 22.1 mm), 4 March 2019 (<abbrev xmlns:xlink="http://www.w3.org/1999/xlink" content-type="institution" xlink:title="Department of Aquatic Biology and Fisheries, University of Kerala, Thiruvananthapuram, Kerala, India" id="ABBRID0E2HAG" xlink:type="simple">DABFUK</abbrev>/AR-AN-122).</p><fig id="F3" position="float" orientation="portrait"><object-id xmlns:xlink="http://www.w3.org/1999/xlink" content-type="doi" xlink:type="simple">10.3897/zookeys.965.55213.figure3</object-id><object-id xmlns:xlink="http://www.w3.org/1999/xlink" content-type="arpha" xlink:type="simple">2FF57930-99AA-5465-B129-1AAD2990C412</object-id><label>Figure 3.</label><caption><p><italic><tp:taxon-name><tp:taxon-name-part taxon-name-part-type="genus" reg="Munida">Munida</tp:taxon-name-part> <tp:taxon-name-part taxon-name-part-type="species" reg="compacta">compacta</tp:taxon-name-part></tp:taxon-name></italic> Macpherson, 1997, male (<abbrev xmlns:xlink="http://www.w3.org/1999/xlink" xlink:title="postorbital carapace length" id="ABBRID0ETIAG" xlink:type="simple">CL</abbrev> 22.1 mm) (<abbrev xmlns:xlink="http://www.w3.org/1999/xlink" content-type="institution" xlink:title="Department of Aquatic Biology and Fisheries, University of Kerala, Thiruvananthapuram, Kerala, India" id="ABBRID0EXIAG" xlink:type="simple">DABFUK</abbrev>/AR-AN-122), dorsal view.</p></caption><graphic xmlns:xlink="http://www.w3.org/1999/xlink" xlink:href="zookeys-965-017-g003.jpg" position="float" orientation="portrait" xlink:type="simple" id="oo_449171.jpg"><uri content-type="original_file" xlink:type="simple">https://binary.pensoft.net/fig/449171</uri></graphic></fig></tp:treatment-sec><tp:treatment-sec sec-type="diagnosis" id="SECID0EBJAG"><title>Diagnosis.</title><p>Carapace with spiniform rostrum, five spines on branchial margin. Pleonal tergite 2 with more than six spines along anterior ridge, more than five transverse ridges. Thoracic sternum smooth, with few scales on sternite 4; sternite 4 narrowed, subtriangular, narrowly fitting to sternite 3. Eyes large, corneal width distinctly more than one-third distance between base of anterolateral spines. Antennular basal article with distomesial and distolateral spines subequal (or slightly different) in size. Antenna with distomesial spine of article 1 not exceeding end of article 2; distomesial spine of article 2 slightly overreaching end of article 3. <abbrev xmlns:xlink="http://www.w3.org/1999/xlink" xlink:title="maxilliped 3" id="ABBRID0EHJAG" xlink:type="simple">Mxp3</abbrev> merus unarmed on extensor distal margin. <abbrev xmlns:xlink="http://www.w3.org/1999/xlink" xlink:title="pereopod 1" id="ABBRID0ELJAG" xlink:type="simple">P1</abbrev> fixed finger laterally with (one or two) subterminal spines only, occasionally with proximal spine; movable finger with proximal mesial spine only. <abbrev xmlns:xlink="http://www.w3.org/1999/xlink" xlink:title="pereopod 2" id="ABBRID0EPJAG" xlink:type="simple">P2</abbrev>–4 dactyli with movable spines along entire flexor margin.</p></tp:treatment-sec><tp:treatment-sec sec-type="Colour" id="SECID0ETJAG"><title>Colour.</title><p>Carapace, pleonal tergites 2 and 3, and appendages reddish or pinkish; pleonal tergites 4–6 and tailfan whitish. Rostrum and supraocular spines reddish. <abbrev xmlns:xlink="http://www.w3.org/1999/xlink" xlink:title="pereopod 1" id="ABBRID0EZJAG" xlink:type="simple">P1</abbrev> fingers whitish, with reddish tips; distal portion of <abbrev xmlns:xlink="http://www.w3.org/1999/xlink" xlink:title="pereopod 2" id="ABBRID0E4JAG" xlink:type="simple">P2</abbrev>–4 propodi and proximal part of dactyli whitish.</p><p>Some specimens from Papua New Guinea have an orange carapace and whitish supraocular spines (<xref ref-type="bibr" rid="B44">Macpherson et al. 2020</xref>).</p></tp:treatment-sec><tp:treatment-sec sec-type="Genetic data" id="SECID0EHKAG"><title>Genetic data.</title><p><abbrev xmlns:xlink="http://www.w3.org/1999/xlink" xlink:title="16S rRNA" id="ABBRID0ENKAG" xlink:type="simple">16S</abbrev> and <abbrev xmlns:xlink="http://www.w3.org/1999/xlink" xlink:title="cytochrome oxidase subunit I" id="ABBRID0ERKAG" xlink:type="simple">COI</abbrev>.</p></tp:treatment-sec><tp:treatment-sec sec-type="remarks" id="SECID0EVKAG"><title>Remarks.</title><p>The species was originally described from the specimens collected near the Kei Islands of Indonesia at depths 246–694 m (<xref ref-type="bibr" rid="B41">Macpherson 1997</xref>). It was also recently reported from Papua New Guinea at depths 220–1012 m (<xref ref-type="bibr" rid="B44">Macpherson et al. 2020</xref>). The specimens from India and Papua New Guinea are morphologically similar except for their colour differences (see notes on the colouration of <italic><tp:taxon-name><tp:taxon-name-part taxon-name-part-type="genus" reg="Munida">M.</tp:taxon-name-part> <tp:taxon-name-part taxon-name-part-type="species" reg="compacta">compacta</tp:taxon-name-part></tp:taxon-name></italic>). Very low genetic distances were observed among the specimens from south-western India and Papua New Guinea (0.3–0.8% for <abbrev xmlns:xlink="http://www.w3.org/1999/xlink" xlink:title="cytochrome oxidase subunit I" id="ABBRID0EOLAG" xlink:type="simple">COI</abbrev> and 0.0–0.6% for <abbrev xmlns:xlink="http://www.w3.org/1999/xlink" xlink:title="16S rRNA" id="ABBRID0ESLAG" xlink:type="simple">16S</abbrev>), which support they are conspecific (Fig. <xref ref-type="fig" rid="F1">1A</xref>).</p><p>The most morphologically similar species to <italic><tp:taxon-name><tp:taxon-name-part taxon-name-part-type="genus" reg="Munida">M.</tp:taxon-name-part> <tp:taxon-name-part taxon-name-part-type="species" reg="compacta">compacta</tp:taxon-name-part></tp:taxon-name></italic> is <italic><tp:taxon-name><tp:taxon-name-part taxon-name-part-type="genus" reg="Munida">M.</tp:taxon-name-part> <tp:taxon-name-part taxon-name-part-type="species" reg="rhodonia">rhodonia</tp:taxon-name-part></tp:taxon-name></italic> from the south-western Pacific. <italic><tp:taxon-name><tp:taxon-name-part taxon-name-part-type="genus" reg="Munida">Munida</tp:taxon-name-part> <tp:taxon-name-part taxon-name-part-type="species" reg="compacta">compacta</tp:taxon-name-part></tp:taxon-name></italic> and <italic><tp:taxon-name><tp:taxon-name-part taxon-name-part-type="genus" reg="Munida">M.</tp:taxon-name-part> <tp:taxon-name-part taxon-name-part-type="species" reg="rhodonia">rhodonia</tp:taxon-name-part></tp:taxon-name></italic> can be readily distinguished from each other by the size of the second lateral marginal spine of the carapace, which is located immediately behind the anterolateral spine. The second lateral marginal spine of the carapace is well developed in <italic><tp:taxon-name><tp:taxon-name-part taxon-name-part-type="genus" reg="Munida">M.</tp:taxon-name-part> <tp:taxon-name-part taxon-name-part-type="species" reg="compacta">compacta</tp:taxon-name-part></tp:taxon-name></italic> but very small in <italic><tp:taxon-name><tp:taxon-name-part taxon-name-part-type="genus" reg="Munida">M.</tp:taxon-name-part> <tp:taxon-name-part taxon-name-part-type="species" reg="rhodonia">rhodonia</tp:taxon-name-part></tp:taxon-name></italic>. The distal part of the <abbrev xmlns:xlink="http://www.w3.org/1999/xlink" xlink:title="pereopod 2" id="ABBRID0E5NAG" xlink:type="simple">P2</abbrev>–4 propodi is distally broadened in <italic><tp:taxon-name><tp:taxon-name-part taxon-name-part-type="genus" reg="Munida">M.</tp:taxon-name-part> <tp:taxon-name-part taxon-name-part-type="species" reg="compacta">compacta</tp:taxon-name-part></tp:taxon-name></italic>, while it is uniform in <italic><tp:taxon-name><tp:taxon-name-part taxon-name-part-type="genus" reg="Munida">M.</tp:taxon-name-part> <tp:taxon-name-part taxon-name-part-type="species" reg="rhodonia">rhodonia</tp:taxon-name-part></tp:taxon-name></italic>. Furthermore, the ultimate flexor marginal spine (movable) of the <abbrev xmlns:xlink="http://www.w3.org/1999/xlink" xlink:title="pereopod 2" id="ABBRID0EYOAG" xlink:type="simple">P2</abbrev>–4 dactyli is nearly equidistant between the penultimate spine and the tip of the terminal claw in <italic><tp:taxon-name><tp:taxon-name-part taxon-name-part-type="genus" reg="Munida">M.</tp:taxon-name-part> <tp:taxon-name-part taxon-name-part-type="species" reg="compacta">compacta</tp:taxon-name-part></tp:taxon-name></italic>, whereas it is much closer to the penultimate spine than to the tip of the terminal claw in <italic><tp:taxon-name><tp:taxon-name-part taxon-name-part-type="genus" reg="Munida">M.</tp:taxon-name-part> <tp:taxon-name-part taxon-name-part-type="species" reg="rhodonia">rhodonia</tp:taxon-name-part></tp:taxon-name></italic> (<xref ref-type="bibr" rid="B44">Macpherson et al. 2020</xref>). A very low genetic divergence was observed between the two species (1.4% for <abbrev xmlns:xlink="http://www.w3.org/1999/xlink" xlink:title="cytochrome oxidase subunit I" id="ABBRID0EWPAG" xlink:type="simple">COI</abbrev> and 0.3–0.5% for <abbrev xmlns:xlink="http://www.w3.org/1999/xlink" xlink:title="16S rRNA" id="ABBRID0E1PAG" xlink:type="simple">16S</abbrev>) (Fig. <xref ref-type="fig" rid="F1">1A</xref>). In fact, the low genetic distance values may even be within the thresholds considered for intraspecific divergences. However, the morphological differences among the specimens of each species examined from Indonesia, Papua New Guinea, and India are constant (<xref ref-type="bibr" rid="B41">Macpherson 1997</xref>; <xref ref-type="bibr" rid="B44">Macpherson et al. 2020</xref>; this study), which suggests that <italic><tp:taxon-name><tp:taxon-name-part taxon-name-part-type="genus" reg="Munida">M.</tp:taxon-name-part> <tp:taxon-name-part taxon-name-part-type="species" reg="compacta">compacta</tp:taxon-name-part></tp:taxon-name></italic> and <italic><tp:taxon-name><tp:taxon-name-part taxon-name-part-type="genus" reg="Munida">M.</tp:taxon-name-part> <tp:taxon-name-part taxon-name-part-type="species" reg="rhodonia">rhodonia</tp:taxon-name-part></tp:taxon-name></italic> are separate species. A similar pattern has also been observed in other species comparisons. For instance, a low genetic distance (2.7% for <abbrev xmlns:xlink="http://www.w3.org/1999/xlink" xlink:title="cytochrome oxidase subunit I" id="ABBRID0EARAG" xlink:type="simple">COI</abbrev>, 0.3% for <abbrev xmlns:xlink="http://www.w3.org/1999/xlink" xlink:title="16S rRNA" id="ABBRID0EERAG" xlink:type="simple">16S</abbrev>), but with constant morphological differences, was observed between <italic><tp:taxon-name><tp:taxon-name-part taxon-name-part-type="genus" reg="Munida">Munida</tp:taxon-name-part> <tp:taxon-name-part taxon-name-part-type="species" reg="iris">iris</tp:taxon-name-part></tp:taxon-name></italic> A. Milne Edwards, 1880, from the West Atlantic and <italic><tp:taxon-name><tp:taxon-name-part taxon-name-part-type="genus" reg="Munida">M.</tp:taxon-name-part> <tp:taxon-name-part taxon-name-part-type="species" reg="speciosa">speciosa</tp:taxon-name-part></tp:taxon-name></italic> von Martens, 1878, from the East Atlantic (<xref ref-type="bibr" rid="B53">Rodríguez-Flores et al. 2019b</xref>).</p><p>In crustacean studies, a threshold to delimit species has been around 3% genetic divergence for <abbrev xmlns:xlink="http://www.w3.org/1999/xlink" xlink:title="cytochrome oxidase subunit I" id="ABBRID0EESAG" xlink:type="simple">COI</abbrev> (<xref ref-type="bibr" rid="B32">Lefébure et al. 2006</xref>; <xref ref-type="bibr" rid="B53">Rodríguez-Flores et al. 2019b</xref>). As such, <italic><tp:taxon-name><tp:taxon-name-part taxon-name-part-type="genus" reg="Munida">M.</tp:taxon-name-part> <tp:taxon-name-part taxon-name-part-type="species" reg="compacta">compacta</tp:taxon-name-part></tp:taxon-name></italic> could be considered a junior subjective synonym of <italic><tp:taxon-name><tp:taxon-name-part taxon-name-part-type="genus" reg="Munida">M.</tp:taxon-name-part> <tp:taxon-name-part taxon-name-part-type="species" reg="rhodonia">rhodonia</tp:taxon-name-part></tp:taxon-name></italic>. It is also possible that the sequence data is currently insufficient to differentiate these species. <xref ref-type="bibr" rid="B48">Nei (1987)</xref> pointed out that the speciation is based on the patterns of nucleotide substitutions, which occurs at certain rates. These two species seem to constitute lineages in an early stage of speciation. In these situations, further investigations are needed to clarify the taxonomy of <italic><tp:taxon-name><tp:taxon-name-part taxon-name-part-type="genus" reg="Munida">M.</tp:taxon-name-part> <tp:taxon-name-part taxon-name-part-type="species" reg="compacta">compacta</tp:taxon-name-part></tp:taxon-name></italic>.</p><p><italic><tp:taxon-name><tp:taxon-name-part taxon-name-part-type="genus" reg="Munida">Munida</tp:taxon-name-part> <tp:taxon-name-part taxon-name-part-type="species" reg="andamanica">andamanica</tp:taxon-name-part></tp:taxon-name></italic> Alcock, 1894, which occurs from India to the western Pacific Ocean, is also morphologically similar to <italic><tp:taxon-name><tp:taxon-name-part taxon-name-part-type="genus" reg="Munida">M.</tp:taxon-name-part> <tp:taxon-name-part taxon-name-part-type="species" reg="compacta">compacta</tp:taxon-name-part></tp:taxon-name></italic>. These species are usually distinguished by the number of transverse ridges on the pleonal tergite 2: <italic><tp:taxon-name><tp:taxon-name-part taxon-name-part-type="genus" reg="Munida">M.</tp:taxon-name-part> <tp:taxon-name-part taxon-name-part-type="species" reg="compacta">compacta</tp:taxon-name-part></tp:taxon-name></italic> has more than five transverse ridges while <italic><tp:taxon-name><tp:taxon-name-part taxon-name-part-type="genus" reg="Munida">M.</tp:taxon-name-part> <tp:taxon-name-part taxon-name-part-type="species" reg="andamanica">andamanica</tp:taxon-name-part></tp:taxon-name></italic> possesses only up to four transverse ridges (<xref ref-type="bibr" rid="B14">Baba 2005</xref>). The specimens of <italic><tp:taxon-name><tp:taxon-name-part taxon-name-part-type="genus" reg="Munida">M.</tp:taxon-name-part> <tp:taxon-name-part taxon-name-part-type="species" reg="compacta">compacta</tp:taxon-name-part></tp:taxon-name></italic> examined by us, however, possess four to seven transverse ridges, which overlap with the count for <italic><tp:taxon-name><tp:taxon-name-part taxon-name-part-type="genus" reg="Munida">M.</tp:taxon-name-part> <tp:taxon-name-part taxon-name-part-type="species" reg="andamanica">andamanica</tp:taxon-name-part></tp:taxon-name></italic>. Therefore, this character state should be used with caution. Other characters are also variable. For instance, the <abbrev xmlns:xlink="http://www.w3.org/1999/xlink" xlink:title="pereopod 1" id="ABBRID0E4VAG" xlink:type="simple">P1</abbrev> fixed finger has only one or two subterminal spines on the lateral margin in the specimens from Indonesia and Papua New Guinea, whereas the Indian specimens have both proximal and subterminal spines. Unfortunately, no genetic data is currently available for <italic><tp:taxon-name><tp:taxon-name-part taxon-name-part-type="genus" reg="Munida">M.</tp:taxon-name-part> <tp:taxon-name-part taxon-name-part-type="species" reg="andamanica">andamanica</tp:taxon-name-part></tp:taxon-name></italic>.</p><p>The interspecific and intraspecific variations in morphology and colour pattern seen among these three species (<italic><tp:taxon-name><tp:taxon-name-part taxon-name-part-type="genus" reg="Munida">M.</tp:taxon-name-part> <tp:taxon-name-part taxon-name-part-type="species" reg="andamanica">andamanica</tp:taxon-name-part></tp:taxon-name></italic>, <italic><tp:taxon-name><tp:taxon-name-part taxon-name-part-type="genus" reg="Munida">M.</tp:taxon-name-part> <tp:taxon-name-part taxon-name-part-type="species" reg="compacta">compacta</tp:taxon-name-part></tp:taxon-name></italic>, and <italic><tp:taxon-name><tp:taxon-name-part taxon-name-part-type="genus" reg="Munida">M.</tp:taxon-name-part> <tp:taxon-name-part taxon-name-part-type="species" reg="rhodonia">rhodonia</tp:taxon-name-part></tp:taxon-name></italic>) strongly demand a revision of the taxa involving more specimens from different localities, with both morphological and genetic data.</p></tp:treatment-sec><tp:treatment-sec sec-type="distribution" id="SECID0EPXAG"><title>Distribution.</title><p>Indonesia (Kei Islands); Papua New Guinea; and south-western India. Depth: 220–1012 m.</p></tp:treatment-sec><tp:treatment-sec><!--Section generated to contain objects referenced in tp:taxon-treatment.--><fig id="F1" position="float" orientation="portrait"><object-id xmlns:xlink="http://www.w3.org/1999/xlink" content-type="doi" xlink:type="simple">10.3897/zookeys.965.55213.figure1</object-id><object-id xmlns:xlink="http://www.w3.org/1999/xlink" content-type="arpha" xlink:type="simple">7126C506-D734-51C0-A83E-687F896ED9C1</object-id><label>Figure 1.</label><caption><p>Bayesian phylogenetic relationship between the species found in India and their close relatives. <bold>A</bold> Phylogenetic hypothesis for <italic><tp:taxon-name><tp:taxon-name-part taxon-name-part-type="genus" reg="Munida">Munida</tp:taxon-name-part> <tp:taxon-name-part taxon-name-part-type="species" reg="compacta">compacta</tp:taxon-name-part></tp:taxon-name></italic><bold>B</bold> phylogenetic hypothesis for <italic><tp:taxon-name><tp:taxon-name-part taxon-name-part-type="genus" reg="Paramunida">Paramunida</tp:taxon-name-part> <tp:taxon-name-part taxon-name-part-type="species" reg="bineeshi">bineeshi</tp:taxon-name-part></tp:taxon-name></italic> sp. nov. and related species. Bayesian support is included above the branches.</p></caption><graphic xmlns:xlink="http://www.w3.org/1999/xlink" xlink:href="zookeys-965-017-g001.jpg" position="float" orientation="portrait" xlink:type="simple" id="oo_449169.jpg"><uri content-type="original_file" xlink:type="simple">https://binary.pensoft.net/fig/449169</uri></graphic></fig></tp:treatment-sec><ref-list><ref id="B41"><mixed-citation xmlns:xlink="http://www.w3.org/1999/xlink" xlink:type="simple"><person-group><name name-style="western"><surname>Macpherson</surname><given-names>E</given-names></name></person-group> (<year>1997</year>) <article-title><tp:taxon-name><tp:taxon-name-part taxon-name-part-type="subphylum">Crustacea</tp:taxon-name-part></tp:taxon-name><tp:taxon-name><tp:taxon-name-part taxon-name-part-type="order">Decapoda</tp:taxon-name-part></tp:taxon-name>: species of the genera <italic><tp:taxon-name><tp:taxon-name-part taxon-name-part-type="genus">Agononida</tp:taxon-name-part></tp:taxon-name></italic> Baba &amp; de Saint Laurent, 1996 and <italic><tp:taxon-name><tp:taxon-name-part taxon-name-part-type="genus">Munida</tp:taxon-name-part></tp:taxon-name></italic> Leach, 1820 (<tp:taxon-name><tp:taxon-name-part taxon-name-part-type="family">Galatheidae</tp:taxon-name-part></tp:taxon-name>) from the KARUBAR cruise.</article-title> In: <person-group><name name-style="western"><surname>Crosnier</surname><given-names>A</given-names></name><name name-style="western"><surname>Bouchet</surname><given-names>P</given-names></name></person-group> (<role>Eds</role>) <issue-title>Résultats des Campagnes MUSORSTOM, volume 16.</issue-title><source>Mémoires du Muséum National d’Histoire Naturelle, Paris</source><volume>172</volume>: <fpage>597</fpage>–<lpage>612</lpage>.</mixed-citation></ref><ref id="B14"><mixed-citation xmlns:xlink="http://www.w3.org/1999/xlink" xlink:type="simple"><person-group><name name-style="western"><surname>Baba</surname><given-names>K</given-names></name></person-group> (<year>2005</year>) <article-title>Deep-sea chirostylid and galatheid crustaceans (<tp:taxon-name><tp:taxon-name-part taxon-name-part-type="order">Decapoda</tp:taxon-name-part></tp:taxon-name>: <tp:taxon-name><tp:taxon-name-part taxon-name-part-type="infraorder">Anomura</tp:taxon-name-part></tp:taxon-name>) from the Indo-West Pacific, with a list of species.</article-title><source>Galathea Reports</source><volume>20</volume>: <fpage>1</fpage>–<lpage>317</lpage>.</mixed-citation></ref><ref id="B16"><mixed-citation xmlns:xlink="http://www.w3.org/1999/xlink" xlink:type="simple"><person-group><name name-style="western"><surname>Baba</surname><given-names>K</given-names></name><name name-style="western"><surname>Macpherson</surname><given-names>E</given-names></name><name name-style="western"><surname>Poore</surname><given-names>GCB</given-names></name><name name-style="western"><surname>Ahyong</surname><given-names>ST</given-names></name><name name-style="western"><surname>Bermudez</surname><given-names>A</given-names></name><name name-style="western"><surname>Cabezas</surname><given-names>P</given-names></name><name name-style="western"><surname>Lin</surname><given-names>CW</given-names></name><name name-style="western"><surname>Nizinski</surname><given-names>M</given-names></name><name name-style="western"><surname>Rodrigues</surname><given-names>C</given-names></name><name name-style="western"><surname>Schnabel</surname><given-names>KE</given-names></name></person-group> (<year>2008</year>) <article-title>Catalogue of squat lobsters of the world (<tp:taxon-name><tp:taxon-name-part taxon-name-part-type="subphylum">Crustacea</tp:taxon-name-part></tp:taxon-name>: <tp:taxon-name><tp:taxon-name-part taxon-name-part-type="order">Decapoda</tp:taxon-name-part></tp:taxon-name>: <tp:taxon-name><tp:taxon-name-part taxon-name-part-type="infraorder">Anomura</tp:taxon-name-part></tp:taxon-name> – families <tp:taxon-name><tp:taxon-name-part taxon-name-part-type="family">Chirostylidae</tp:taxon-name-part></tp:taxon-name>, <tp:taxon-name><tp:taxon-name-part taxon-name-part-type="family">Galatheidae</tp:taxon-name-part></tp:taxon-name> and <tp:taxon-name><tp:taxon-name-part taxon-name-part-type="family">Kiwaidae</tp:taxon-name-part></tp:taxon-name>).</article-title><source>Zootaxa</source><volume>1905</volume>: <fpage>1</fpage>–<lpage>220</lpage>. <ext-link xlink:type="simple" ext-link-type="doi" xlink:href="10.11646/zootaxa.1905.1.1">https://doi.org/10.11646/zootaxa.1905.1.1</ext-link></mixed-citation></ref><ref id="B44"><mixed-citation xmlns:xlink="http://www.w3.org/1999/xlink" xlink:type="simple"><person-group><name name-style="western"><surname>Macpherson</surname><given-names>E</given-names></name><name name-style="western"><surname>Rodríguez-Flores</surname><given-names>PC</given-names></name><name name-style="western"><surname>Machordom</surname><given-names>A</given-names></name></person-group> (<year>2020</year>) <article-title>Squat lobsters of the families <tp:taxon-name><tp:taxon-name-part taxon-name-part-type="family">Munididae</tp:taxon-name-part></tp:taxon-name> and <tp:taxon-name><tp:taxon-name-part taxon-name-part-type="family">Munidopsidae</tp:taxon-name-part></tp:taxon-name> from Papua New Guinea.</article-title> In: <person-group><name name-style="western"><surname>Corbari</surname><given-names>L</given-names></name><name name-style="western"><surname>Ahyong</surname><given-names>ST</given-names></name><name name-style="western"><surname>Chan</surname><given-names>T-Y</given-names></name></person-group> (<role>Eds</role>) <issue-title>Deep-sea crustaceans from Papua New Guinea. Tropical Deep-Sea Benthos 31.</issue-title><source>Mémoires du Muséum National d’Histoire Naturelle</source><volume>121</volume>: <fpage>11</fpage>–<lpage>120</lpage>.</mixed-citation></ref><ref id="B53"><mixed-citation xmlns:xlink="http://www.w3.org/1999/xlink" xlink:type="simple"><person-group><name name-style="western"><surname>Rodríguez-Flores</surname><given-names>PC</given-names></name><name name-style="western"><surname>Machordom</surname><given-names>A</given-names></name><name name-style="western"><surname>Abelló</surname><given-names>P</given-names></name><name name-style="western"><surname>Cuesta</surname><given-names>JA</given-names></name><name name-style="western"><surname>Macpherson</surname><given-names>E</given-names></name></person-group> (<year>2019b</year>) <article-title>Species delimitation and multi-locus species tree solve an old taxonomic problem for European squat lobsters of the genus <italic><tp:taxon-name><tp:taxon-name-part taxon-name-part-type="genus">Munida</tp:taxon-name-part></tp:taxon-name></italic> Leach, 1820.</article-title><source>Marine Biodiversity</source><volume>49</volume>: <fpage>1751</fpage>–<lpage>1773</lpage>. <ext-link xlink:type="simple" ext-link-type="doi" xlink:href="10.1007/s12526-019-00941-3">https://doi.org/10.1007/s12526-019-00941-3</ext-link></mixed-citation></ref><ref id="B32"><mixed-citation xmlns:xlink="http://www.w3.org/1999/xlink" xlink:type="simple"><person-group><name name-style="western"><surname>Lefébure</surname><given-names>T</given-names></name><name name-style="western"><surname>Douady</surname><given-names>CJ</given-names></name><name name-style="western"><surname>Gouy</surname><given-names>M</given-names></name><name name-style="western"><surname>Gibert</surname><given-names>J</given-names></name></person-group> (<year>2006</year>) <article-title>Relationship between morphological taxonomy and molecular divergence within <tp:taxon-name><tp:taxon-name-part taxon-name-part-type="subphylum">Crustacea</tp:taxon-name-part></tp:taxon-name>: proposal of a molecular threshold to help species delimitation.</article-title><source>Molecular Phylogenetic and Evolution</source><volume>40</volume>: <fpage>435</fpage>–<lpage>447</lpage>. <ext-link xlink:type="simple" ext-link-type="doi" xlink:href="10.1016/j.ympev.2006.03.014">https://doi.org/10.1016/j.ympev.2006.03.014</ext-link></mixed-citation></ref><ref id="B48"><mixed-citation xmlns:xlink="http://www.w3.org/1999/xlink" xlink:type="simple"><person-group><name name-style="western"><surname>Nei</surname><given-names>M</given-names></name></person-group> (<year>1987</year>) <source>Molecular Evolutionary Genetics.</source><publisher-name>Columbia University Press</publisher-name>, <publisher-loc>Chicago</publisher-loc>, <size units="page">512 pp</size>. <ext-link xlink:type="simple" ext-link-type="doi" xlink:href="10.7312/nei-92038">https://doi.org/10.7312/nei-92038</ext-link></mixed-citation></ref></ref-list></tp:taxon-treatment>
