# Supplementary material for: On some squat lobsters from India (Decapoda, Anomura, Munididae), with description of a new species of Paramunida Baba, 1988
Source: Zookeys. 2020 Sep 3;965:17–36. doi: 10.3897/zookeys.965.55213 (PMC7483394; doi:10.3897/zookeys.965.55213)
Supplement: XML Treatment for Paramunida bineeshi [file zookeys.965.55213-treatment3.xml]

<!DOCTYPE tp:taxon-treatment
  PUBLIC "-//TaxonX//DTD Taxonomic Treatment Publishing DTD v0 20100105//EN" "tax-treatment-NSO.dtd">
<tp:taxon-treatment xmlns:tp="http://www.plazi.org/taxpub"><tp:treatment-meta><kwd-group><label>Taxon classification</label><kwd><named-content xmlns:xlink="http://www.w3.org/1999/xlink" content-type="kingdom">Animalia</named-content></kwd><kwd><named-content xmlns:xlink="http://www.w3.org/1999/xlink" content-type="order">Decapoda</named-content></kwd><kwd><named-content xmlns:xlink="http://www.w3.org/1999/xlink" content-type="family"> Munididae</named-content></kwd></kwd-group><mixed-citation publication-type="journal"><person-group><name><surname>Macpherson</surname><given-names>Enrique</given-names></name><name><surname>Chan</surname><given-names>Tin-Yam</given-names></name><name><surname>Kumar</surname><given-names>Appukuttannair Biju</given-names></name><name><surname>Rodríguez-Flores</surname><given-names>Paula C.</given-names></name></person-group><article-title>On some squat lobsters from India (<tp:taxon-name><tp:taxon-name-part taxon-name-part-type="order">Decapoda</tp:taxon-name-part></tp:taxon-name>, <tp:taxon-name><tp:taxon-name-part taxon-name-part-type="infraorder">Anomura</tp:taxon-name-part></tp:taxon-name>, <tp:taxon-name><tp:taxon-name-part taxon-name-part-type="family">Munididae</tp:taxon-name-part></tp:taxon-name>), with description of a new species of <italic><tp:taxon-name><tp:taxon-name-part taxon-name-part-type="genus" reg="Paramunida">Paramunida</tp:taxon-name-part></tp:taxon-name></italic> Baba, 1988</article-title><source>Zookeys</source><day>03</day><month>9</month><year>2020</year><volume>965</volume><fpage>17</fpage><lpage>36</lpage><pub-id pub-id-type="doi">10.3897/zookeys.965.55213</pub-id></mixed-citation></tp:treatment-meta><tp:nomenclature><tp:taxon-name><object-id xmlns:xlink="http://www.w3.org/1999/xlink" content-type="arpha" xlink:type="simple">4C3B86B6-D765-551A-A1A2-5C94A930D026</object-id>
              <tp:taxon-name-part taxon-name-part-type="genus" reg="Paramunida">Paramunida</tp:taxon-name-part>
              <tp:taxon-name-part taxon-name-part-type="species" reg="bineeshi">bineeshi</tp:taxon-name-part>
              <object-id xmlns:xlink="http://www.w3.org/1999/xlink" content-type="zoobank" xlink:type="simple">http://zoobank.org/4771CE4C-5FC6-491B-8917-33D5F294F943</object-id>
            </tp:taxon-name><tp:taxon-status xmlns:xlink="http://www.w3.org/1999/xlink" xlink:type="simple">sp. nov.</tp:taxon-status><xref ref-type="fig" rid="F4">Figure 4</xref></tp:nomenclature><tp:treatment-sec sec-type="type locality" id="SECID0EMZAG"><title>Type locality.</title><p>Andaman Islands (<named-content xmlns:xlink="http://www.w3.org/1999/xlink" content-type="dwc:verbatimCoordinates" xlink:type="simple"><named-content content-type="geo-json" specific-use="{&#34;type&#34;:&#34;Point&#34;,&#34;coordinates&#34;:[92.742778,9.572500]}" id="NCID0EVZAG" xlink:type="simple">09°34'21"N, 92°43'94"E</named-content></named-content>; depth 320 m).</p><p>
                <bold>T</bold>
              </p></tp:treatment-sec><tp:treatment-sec sec-type="material" id="SECID0E5ZAG"><title>ype material.</title><p><bold><italic>Holotype</italic></bold>, ovigerous female (<abbrev xmlns:xlink="http://www.w3.org/1999/xlink" xlink:title="postorbital carapace length" id="ABBRID0EJ1AG" xlink:type="simple">CL</abbrev> 12.2 mm), Andaman Islands (<named-content xmlns:xlink="http://www.w3.org/1999/xlink" content-type="dwc:verbatimCoordinates" xlink:type="simple"><named-content content-type="geo-json" specific-use="{&#34;type&#34;:&#34;Point&#34;,&#34;coordinates&#34;:[92.742778,9.572500]}" id="NCID0EQ1AG" xlink:type="simple">09°34'21"N, 92°43'94"E</named-content></named-content>; depth 320 m), deep-sea trawler, 10 December 2016, K.K. Bineesh leg. (<abbrev xmlns:xlink="http://www.w3.org/1999/xlink" content-type="institution" xlink:title="Department of Aquatic Biology and Fisheries, University of Kerala, Thiruvananthapuram, Kerala, India" id="ABBRID0EV1AG" xlink:type="simple">DABFUK</abbrev>/AR-AN-123).</p><fig id="F4" position="float" orientation="portrait"><object-id xmlns:xlink="http://www.w3.org/1999/xlink" content-type="doi" xlink:type="simple">10.3897/zookeys.965.55213.figure4</object-id><object-id xmlns:xlink="http://www.w3.org/1999/xlink" content-type="arpha" xlink:type="simple">F6A0E3F4-57C1-5275-BC04-9F0245B2373A</object-id><label>Figure 4.</label><caption><p><italic><tp:taxon-name><tp:taxon-name-part taxon-name-part-type="genus" reg="Paramunida">Paramunida</tp:taxon-name-part> <tp:taxon-name-part taxon-name-part-type="species" reg="bineeshi">bineeshi</tp:taxon-name-part></tp:taxon-name></italic> sp. nov., holotype, ovigerous female (<abbrev xmlns:xlink="http://www.w3.org/1999/xlink" xlink:title="postorbital carapace length" id="ABBRID0EN2AG" xlink:type="simple">CL</abbrev> 12.2 mm) (<abbrev xmlns:xlink="http://www.w3.org/1999/xlink" content-type="institution" xlink:title="Department of Aquatic Biology and Fisheries, University of Kerala, Thiruvananthapuram, Kerala, India" id="ABBRID0ER2AG" xlink:type="simple">DABFUK</abbrev>/AR-AN-123). <bold>A</bold> Carapace and pleonal tergites 2–4, dorsal <bold>B</bold> carapace, dorso-lateral <bold>C</bold> sternal plastron <bold>D</bold> cephalic region, showing left antennular and antennal peduncles, ventral <bold>E</bold> right <abbrev xmlns:xlink="http://www.w3.org/1999/xlink" xlink:title="maxilliped 3" id="ABBRID0EA3AG" xlink:type="simple">Mxp3</abbrev>, lateral <bold>F</bold> left <abbrev xmlns:xlink="http://www.w3.org/1999/xlink" xlink:title="pereopod 1" id="ABBRID0EG3AG" xlink:type="simple">P1</abbrev>, lateral <bold>G</bold> left <abbrev xmlns:xlink="http://www.w3.org/1999/xlink" xlink:title="pereopod 2" id="ABBRID0EM3AG" xlink:type="simple">P2</abbrev>, lateral <bold>H</bold> left <abbrev xmlns:xlink="http://www.w3.org/1999/xlink" xlink:title="pereopod 3" id="ABBRID0ES3AG" xlink:type="simple">P3</abbrev>, lateral <bold>I</bold> right <abbrev xmlns:xlink="http://www.w3.org/1999/xlink" xlink:title="pereopod 4" id="ABBRID0EY3AG" xlink:type="simple">P4</abbrev>, lateral. Scale bars: 4.0 mm (<bold>A, B, F–I</bold>); 2.0 mm (<bold>C–E</bold>).</p></caption><graphic xmlns:xlink="http://www.w3.org/1999/xlink" xlink:href="zookeys-965-017-g004.jpg" position="float" orientation="portrait" xlink:type="simple" id="oo_449172.jpg"><uri content-type="original_file" xlink:type="simple">https://binary.pensoft.net/fig/449172</uri></graphic></fig></tp:treatment-sec><tp:treatment-sec sec-type="description" id="SECID0EF4AG"><title>Description of ovigerous female holotype.</title><p><bold><italic>Carapace</italic></bold>: as long as broad. Dorsal surface covered with numerous spines and spinules, each usually on very short arcuate striae, with few uniramous setae. Epigastric region with two spines, each behind supraocular spine; with median row of spines behind rostral spine. Mesogastric region with three well-developed spines in midline, anterior two spines thicker than anterolateral spine. Cervical groove distinct. Cardiac and anterior branchial regions circumscribed. Cardiac region with median row of three well-developed spines, first thicker than others. Each branchial region with row of moderate-sized spines near cardiac region. Posterior transverse ridge with one well-developed median spine. Frontal margin slightly concave. Lateral margins convex, with small spines. Anterolateral spine reaching sinus between rostral and supraocular spines. Rostrum short, triangular, with thin dorsal longitudinal carina; supraocular spines shorter than rostrum; margin between rostral and supraocular spines straight.</p><p><bold><italic>Thoracic sternum</italic></bold>: thoracic sternite 4 with few arcuate striae; sternites 5 and 6 smooth.</p><p><bold><italic>Pleon</italic></bold>: tergites 2 and 3 each with four moderate-sized spines on anterior ridge, posterior ridge with two moderate-sized median spines. Tergite 4 with four to six spines on anterior ridge; posterior ridge with distinct, single median spine.</p><p><bold><italic>Eyes</italic></bold>: maximum corneal diameter more than one-third distance between bases of anterolateral spines.</p><p><bold><italic>Antennule</italic></bold>: article 1 exceeding cornea, with distomesial spine slightly shorter than distolateral; about twice longer than wide, with fringe of long setae along lateral margin; lateral margin with distal slender portion about half as long as proximal inflated portion.</p><p><bold><italic>Antenna</italic></bold>: anterior prolongation of article 1 clearly overreaching antennular article 1 by about one-third of its length; article 2 (excluding spines) less than twice length of article 3, 1.5× as long as wide, ventral surface with small scales; distomesial spine long, slightly mucronated, slightly exceeding antennal peduncle, nearly reaching midlength of anterior prolongation of article 1, distolateral spine small, not reaching end of article 3; article 3 slightly longer than wide, unarmed.</p><p><bold><italic><abbrev xmlns:xlink="http://www.w3.org/1999/xlink" xlink:title="maxilliped 3" id="ABBRID0EY5AG" xlink:type="simple">Mxp3</abbrev></italic></bold>: ischium about twice length of merus measured along dorsal margin, distoventrally bearing 1 spine; merus with 1 strong median spine on flexor margin; extensor margin unarmed.</p><p><bold><italic><abbrev xmlns:xlink="http://www.w3.org/1999/xlink" xlink:title="pereopod 1" id="ABBRID0EC6AG" xlink:type="simple">P1</abbrev></italic></bold>: long, subequal, squamous, 3.0× <abbrev xmlns:xlink="http://www.w3.org/1999/xlink" xlink:title="postorbital carapace length" id="ABBRID0EH6AG" xlink:type="simple">CL</abbrev>, with dense plumose setae and scattered iridescent setae on mesial borders of articles. Merus 1.3× <abbrev xmlns:xlink="http://www.w3.org/1999/xlink" xlink:title="postorbital carapace length" id="ABBRID0EL6AG" xlink:type="simple">CL</abbrev>, 1.7× as long as carpus, with dorsal and mesial spines; distal spines strong, distomesial spine not reaching proximal quarter of carpus. Carpus slightly shorter than palm, 5.5× as long as broad, with spines along mesial and dorsal sides. Palm 6× longer than broad, with spines along mesial margin. Fingers 0.8× length of palm; movable finger with one small proximal mesial spine; fixed finger unarmed.</p><p><bold><italic><abbrev xmlns:xlink="http://www.w3.org/1999/xlink" xlink:title="pereopod 2" id="ABBRID0EU6AG" xlink:type="simple">P2</abbrev>–4</italic></bold>: long and slender, with scales on lateral sides of meri, carpi, and propodi; each scale with short setae; with dense plumose setae and scattered iridescent setae on extensor borders of articles. <abbrev xmlns:xlink="http://www.w3.org/1999/xlink" xlink:title="pereopod 2" id="ABBRID0E16AG" xlink:type="simple">P2</abbrev> 2.8× <abbrev xmlns:xlink="http://www.w3.org/1999/xlink" xlink:title="postorbital carapace length" id="ABBRID0E56AG" xlink:type="simple">CL</abbrev>, merus 1.2× longer than <abbrev xmlns:xlink="http://www.w3.org/1999/xlink" xlink:title="postorbital carapace length" id="ABBRID0ECABG" xlink:type="simple">CL</abbrev>, 10.5× as long as high, 1.5× as long as propodus; propodus 10× as long as high, 1.6× length of dactylus. Merus with well-developed extensor marginal spines, increasing in size distally, flexor margin with few spines and one well-developed distal spine; row of small spines along flexolateral margin. Carpus with small extensor spines, distal spine on extensor and flexor margin. Propodus with small movable flexor spines. Dactylus gently curved, with longitudinal carinae along mesial and lateral sides, ventral border unarmed. <abbrev xmlns:xlink="http://www.w3.org/1999/xlink" xlink:title="pereopod 3" id="ABBRID0EGABG" xlink:type="simple">P3</abbrev> with similar spination and segment proportions as in <abbrev xmlns:xlink="http://www.w3.org/1999/xlink" xlink:title="pereopod 2" id="ABBRID0EKABG" xlink:type="simple">P2</abbrev>; merus as long as <abbrev xmlns:xlink="http://www.w3.org/1999/xlink" xlink:title="pereopod 2" id="ABBRID0EOABG" xlink:type="simple">P2</abbrev> merus; propodus and dactylus as long as those of <abbrev xmlns:xlink="http://www.w3.org/1999/xlink" xlink:title="pereopod 2" id="ABBRID0ESABG" xlink:type="simple">P2</abbrev>. <abbrev xmlns:xlink="http://www.w3.org/1999/xlink" xlink:title="pereopod 4" id="ABBRID0EWABG" xlink:type="simple">P4</abbrev> slightly shorter than <abbrev xmlns:xlink="http://www.w3.org/1999/xlink" xlink:title="pereopod 2" id="ABBRID0E1ABG" xlink:type="simple">P2</abbrev>; merus 1.2× <abbrev xmlns:xlink="http://www.w3.org/1999/xlink" xlink:title="postorbital carapace length" id="ABBRID0E5ABG" xlink:type="simple">CL</abbrev>; propodus and dactylus slightly longer than those of <abbrev xmlns:xlink="http://www.w3.org/1999/xlink" xlink:title="pereopod 3" id="ABBRID0ECBBG" xlink:type="simple">P3</abbrev>; merocarpal articulation clearly exceeding end of anterior prolongation of first segment of antennal peduncle.</p></tp:treatment-sec><tp:treatment-sec sec-type="etymology" id="SECID0EGBBG"><title>Etymology.</title><p>The new species is named after Kinattum Kara Bineesh who collected this species and kindly passed it to us for study. The species epithet is a noun in the genitive singular.</p></tp:treatment-sec><tp:treatment-sec sec-type="Genetic data" id="SECID0ELBBG"><title>Genetic data.</title><p><abbrev xmlns:xlink="http://www.w3.org/1999/xlink" xlink:title="16S rRNA" id="ABBRID0ERBBG" xlink:type="simple">16S</abbrev> and <abbrev xmlns:xlink="http://www.w3.org/1999/xlink" xlink:title="cytochrome oxidase subunit I" id="ABBRID0EVBBG" xlink:type="simple">COI</abbrev>.</p></tp:treatment-sec><tp:treatment-sec sec-type="remarks" id="SECID0EZBBG"><title>Remarks.</title><p><italic><tp:taxon-name><tp:taxon-name-part taxon-name-part-type="genus" reg="Paramunida">Paramunida</tp:taxon-name-part> <tp:taxon-name-part taxon-name-part-type="species" reg="bineeshi">bineeshi</tp:taxon-name-part></tp:taxon-name></italic> sp nov. is closely related to <italic><tp:taxon-name><tp:taxon-name-part taxon-name-part-type="genus" reg="Paramunida">P.</tp:taxon-name-part> <tp:taxon-name-part taxon-name-part-type="species" reg="mozambica">mozambica</tp:taxon-name-part></tp:taxon-name></italic> from the south-western Indian Ocean. The two species can be easily distinguished by the following characters:</p><list list-type="bullet"><list-item><p>The two anterior spines of the cardiac region are larger than the supraocular spines in the new species, whereas they are smaller in P. mozambica.</p></list-item><list-item><p>The antennal article 3 is slightly longer than wide in the new species, whereas it is nearly twice as long as wide in P. mozambica.</p></list-item><list-item><p>The spines along the flexor and extensor margins of P2–4 are larger in the new species than in P. mozambica.</p></list-item><list-item><p>The genetic divergence between the two species is 4.4–5.0% for COI and 1.0–1.2% for 16S (Fig. 1B).</p></list-item></list><p>The new species is also related to <italic><tp:taxon-name><tp:taxon-name-part taxon-name-part-type="genus" reg="Paramunida">P.</tp:taxon-name-part> <tp:taxon-name-part taxon-name-part-type="species" reg="marionis">marionis</tp:taxon-name-part></tp:taxon-name></italic> from the southwestern Indian Ocean. The two species can be differentiated on the basis of the following characters:</p><list list-type="bullet"><list-item><p>The spines of the median row on the gastric and cardiac regions are clearly stronger in the new species than in P. marionis.</p></list-item><list-item><p>The posterior transverse ridge of the carapace has a well-developed median spine in the new species, whereas the spine is absent in P. marionis.</p></list-item><list-item><p>The anterolateral spine reaches the sinus between the rostral and supraocular spines in the new species, whereas it clearly extends beyond the sinus in P. marionis.</p></list-item><list-item><p>The distomesial spine of the antennal article 2 is slightly mucronated or blunt in the new species but spiniform in P. marionis.</p></list-item><list-item><p>The genetic divergence between the two species is 4.3–4.5% for COI and 0.97% for 16S (Fig. 1B).</p></list-item></list></tp:treatment-sec><tp:treatment-sec sec-type="distribution" id="SECID0ENGBG"><title>Distribution.</title><p>The new species is only known from the type locality in the Andaman Sea. Depth: 320 m.</p></tp:treatment-sec></tp:taxon-treatment>
